# Supplementary material for: Comparative Physiological Responses of Lemna aequinoctialis and Spirodela polyrhiza to Mercury Stress: Implications for Biomonitoring and Phytoremediation
Source: Plants (Basel). 2025 Sep 13;14(18):2859. doi: 10.3390/plants14182859 (PMC12473370; doi:10.3390/plants14182859)
Supplement: Supplementary file 1 [file plants-14-02859-s001.zip]

Archive with 1 entries (1 files):
- plants-3759098-Supplementary Materials.pdf
